# Supplementary material for: OptORF: Optimal metabolic and regulatory perturbations for metabolic engineering of microbial strains
Source: BMC Syst Biol. 2010 Apr 28;4:53. doi: 10.1186/1752-0509-4-53 (PMC2887412; doi:10.1186/1752-0509-4-53)
Supplement: Additional file 2 — List of strain designs for ethanol production. This spreadsheet contains the list of strain designs described in Figures 3 and 5, and corresponding growth rates and ethanol production yields. [file 1752-0509-4-53-S2.XLS]

## Sheet: OptKnock
Number	Reaction Deletions					Growth	MaxProd	MinProd		Number	Deleted Genes										MetGrowth	MetMax	MetMin	RegGrowth	RegMax	RegMin		Number	Overexpressed Genes
2	PFL	PGI				0.2307	33.5652	33.5652		4	b0902	b3114	b3952	b4025							0.23	33.57	33.57	0	0	0		5	b0114	b0115	b0116	b1851	b1988			0.1971	33.6931	22.2159
2	PFL	TPI				0.2415	33.4004	33.4004		4	b0902	b3114	b3919	b3952							0.24	33.4	33.4	0.02	0	0		2	b1851	b3961						0.2349	33.5019	33.5019
2	ACKr	TPI				0.2446	33.0419	33.0404		4	b1849	b2296	b3115	b3919							0.24	33.04	33.04	0.14	16.36	9.35		2	b1851	b3961						0.2437	33.0551	33.0546
2	PTAr	TPI				0.2446	33.0419	33.0404		3	b2297	b2458	b3919								0.24	33.04	33.04	0.14	16.36	9.35		2	b1851	b3961						0.2432	33.0966	32.8888
2	FBA	PFL				0.4057	30.9607	30.9607		6	b0902	b1773	b2097	b2925	b3114	b3952					0.41	30.96	30.96	0.12	0	0		2	b0351	b3961						0.4043	30.9815	30.9815
2	PFK	PFL				0.4057	30.9607	30.9607		5	b0902	b1723	b3114	b3916	b3952						0.41	30.96	30.96	0.12	0	0		2	b0351	b3961						0.4043	30.9815	30.9815
2	GHMT2	PFL				0.4006	30.6585	30.6585		4	b0902	b2551	b3114	b3952							0.4	30.66	30.66	0	6.88	0		4	b1988	b2904	b2905	b3961				0.3585	30.9179	30.5861
2	FUM	PFL				0.4146	30.4742	30.4742		6	b0902	b1611	b1612	b3114	b3952	b4122					0.41	30.47	30.47	0.12	0	0		2	b1988	b3961						0.3731	31.1255	30.7838
2	MDH	PFL				0.4146	30.4742	30.4742		4	b0902	b3114	b3236	b3952							0.41	30.47	30.47	0.12	0	0		2	b1988	b3961						0.3731	31.1255	30.7838
2	MTHFD	PFL				0.3945	30.3442	30.3442		4	b0529	b0902	b3114	b3952							0	37	0	0	6.88	0		-1								0	0	0
2	MTHFC	PFL				0.3945	30.3442	30.3442		4	b0529	b0902	b3114	b3952							0	37	0	0	6.88	0		-1								0	0	0
2	EDD	PGI				0.1838	30.1603	30.1603		2	b1851	b4025									0.18	30.16	30.16	0.12	30.83	30.83		0								0.1213	30.8273	30.8273
2	EDA	PGI				0.1838	30.1603	30.1603		2	b1850	b4025									0.18	30.16	30.16	0.12	30.83	30.83		0								0.1213	30.8273	30.8273
2	ACKr	GND				0.4301	29.9506	29.9506		4	b1849	b2029	b2296	b3115							0.43	29.95	29.95	0.34	15.84	15.84		1	b3961							0.4286	29.9751	29.9751
2	ACKr	G6PDH2r				0.4301	29.9506	29.9506		4	b1849	b1852	b2296	b3115							0.43	29.95	29.95	0.34	15.84	15.84		1	b3961							0.4286	29.9751	29.9751
2	PGL	PTAr				0.4301	29.9506	29.9506		2	b2297	b2458									0.43	28.79	28.79	0.36	18	18		1	b3961							0.4317	28.8164	28.8164
2	G6PDH2r	PTAr				0.4301	29.9506	29.9506		3	b1852	b2297	b2458								0.43	29.95	29.95	0.34	15.84	15.84		1	b3961							0.4272	30.1456	29.486
2	GND	PTAr				0.4301	29.9506	29.9506		3	b2029	b2297	b2458								0.43	29.95	29.95	0.34	15.84	15.84		1	b3961							0.4286	29.9751	29.9751
2	ACKr	PGL				0.4301	29.9506	29.9506		3	b1849	b2296	b3115								0.43	28.79	28.79	0.36	18	18		1	b3961							0.4317	28.8164	28.8164
2	ACKr	TKT1				0.4305	29.7901	29.7901		5	b1849	b2296	b2465	b2935	b3115						0	37	0	0	26.59	0		-1								0	0	0
2	PTAr	TKT1				0.4305	29.7901	29.7901		4	b2297	b2458	b2465	b2935							0	37	0	0	26.59	0		-1								0	0	0
2	ACKr	TALA				0.4305	29.7788	29.7788		5	b0008	b1849	b2296	b2464	b3115						0.43	29.78	29.78	0.34	16.15	16.15		1	b3961							0.429	29.8039	29.8039
2	PTAr	TALA				0.4305	29.7788	29.7788		4	b0008	b2297	b2458	b2464							0.43	29.78	29.78	0.34	16.15	16.15		1	b3961							0.429	29.8039	29.8039
2	ACKr	GLCpts				0.3813	29.7744	29.7744		4	b1849	b2296	b2415	b3115							0.38	29.77	29.77	0.31	18.08	18.08		1	b3961							0.38	29.7957	29.7957
2	GLCpts	PTAr				0.3813	29.7744	29.7744		3	b2297	b2415	b2458								0.38	29.77	29.77	0.31	18.08	18.08		1	b3961							0.38	29.7957	29.7957
2	GLCpts	PFL				0.3683	29.7475	29.7475		4	b0902	b2415	b3114	b3952							0.37	29.75	29.75	0.07	0	0		1	b3961							0.367	29.772	29.772
2	ACKr	RPE				0.4308	29.6918	29.6918		5	b1849	b2296	b3115	b3386	b4301						0.43	29.69	29.69	0.35	16.3	16.3		1	b3961							0.4267	29.8938	28.8234
2	PTAr	RPE				0.4308	29.6918	29.6918		4	b2297	b2458	b3386	b4301							0.43	29.69	29.69	0.35	16.3	16.3		1	b3961							0.4276	29.9659	29.1583
2	PTAr	TKT2				0.431	29.5933	29.5933		4	b2297	b2458	b2465	b2935							0	37	0	0	26.59	0		-1								0	0	0
2	ACKr	TKT2				0.431	29.5933	29.5933		5	b1849	b2296	b2465	b2935	b3115						0	37	0	0	26.59	0		-1								0	0	0
2	GLUDy	PTAr				0.3962	29.4926	29.4926		3	b1761	b2297	b2458								0.4	29.49	29.49	0.33	18.05	18.05		1	b3961							0.3937	29.604	29.1318
2	ACKr	GLUDy				0.3962	29.4926	29.4926		4	b1761	b1849	b2296	b3115							0.4	29.49	29.49	0.33	18.05	18.05		1	b3961							0.3947	29.5166	29.5166
2	GLUDy	PFL				0.3837	29.4424	29.4424		4	b0902	b1761	b3114	b3952							0.38	29.44	29.44	0	0	0		1	b3961							0.3824	29.4699	29.4699
2	GHMT2	PTAr				0.4189	29.3562	29.3562		3	b2297	b2458	b2551								0.42	29.36	29.36	0.35	17.87	17.69		2	b1988	b3961						0.3808	29.6435	29.2913
2	ACKr	GHMT2				0.4189	29.3562	29.3562		4	b1849	b2296	b2551	b3115							0.4	29.48	29.48	0	32.67	0		4	b1594	b2904	b2905	b3961				0.3492	29.6649	29.6625
2	PFL	THD2				0.3849	29.3384	29.3384		4	b0902	b1602	b3114	b3952							0.38	29.34	29.34	0.02	0.28	0.28		2	b2463	b3961						0.3836	29.3645	29.3645
2	MTHFD	PTAr				0.4216	29.2614	29.2614		3	b0529	b2297	b2458								0.42	29.26	29.26	0.35	17.89	17.74		2	b1594	b3961						0.3682	29.9291	29.9261
2	ACKr	MTHFC				0.4216	29.2614	29.2614		4	b0529	b1849	b2296	b3115							0	37	0	0	32.67	0		-1								0	0	0
2	MTHFC	PTAr				0.4216	29.2614	29.2614		3	b0529	b2297	b2458								0.42	29.26	29.26	0.35	17.89	17.74		2	b1594	b3961						0.3682	29.9291	29.9261
2	ACKr	MTHFD				0.4216	29.2614	29.2614		4	b0529	b1849	b2296	b3115							0	37	0	0	32.67	0		-1								0	0	0
2	ACKr	FBA				0.4242	28.9615	28.9615		6	b1773	b1849	b2097	b2296	b2925	b3115					0.42	28.96	28.96	0.35	18.02	18.02		1	b3961							0.4204	29.0163	28.1647
2	PFK	PTAr				0.4242	28.9615	28.9615		4	b1723	b2297	b2458	b3916							0.42	28.96	28.96	0.35	18.02	18.02		1	b3961							0.4227	28.9858	28.9858
2	ACKr	PFK				0.4242	28.9615	28.9615		5	b1723	b1849	b2296	b3115	b3916						0.42	28.96	28.96	0.35	18.02	18.02		1	b3961							0.4227	28.9858	28.9858
2	FBA	PTAr				0.4242	28.9615	28.9615		5	b1773	b2097	b2297	b2458	b2925						0.42	28.96	28.96	0.35	18.02	18.02		1	b3961							0.4215	29.0809	28.5754
2	CBMK	PTAr				0.4275	28.9005	28.9005		5	b0323	b0521	b2297	b2458	b2874						0.43	28.9	28.9	0	32.67	0		1	b3961							0.426	28.9239	28.9239
2	ACKr	CBMK				0.4275	28.9005	28.9005		6	b0323	b0521	b1849	b2296	b2874	b3115					0.43	28.9	28.9	0	32.67	0		1	b3961							0.426	28.9239	28.9239
2	DRPA	PTAr				0.432	28.8896	28.8896		3	b2297	b2458	b4381								0.43	28.89	28.89	0.36	17.94	17.94		1	b3961							0.4304	28.914	28.914
2	ACKr	THRAr				0.432	28.8896	28.8896		5	b0870	b1849	b2296	b2551	b3115						0.4	29.48	29.48	0	32.67	0		5	b2904	b2905	b3616	b3617	b3961			0.4015	29.5012	29.4973
2	ACKr	PPM2				0.432	28.8896	28.8896		4	b1849	b2296	b3115	b4383							0.43	28.86	28.86	0.36	17.98	17.98		2	b1988	b3961						0.392	29.554	29.1948
2	PTAr	THRAr				0.432	28.8896	28.8896		4	b0870	b2297	b2458	b2551							0.42	29.36	29.36	0	32.67	0		3	b3616	b3617	b3961					0.4175	29.3783	29.3739
3	GLCpts	PFL	PGI			0.1826	34.2824	34.2824		5	b0902	b2415	b3114	b3952	b4025						0.18	34.28	34.28	0	0	0		5	b0114	b0115	b0116	b1851	b1988			0.1558	34.3856	24.7095
3	GLCpts	PFL	TPI			0.1903	34.1642	34.1642		5	b0902	b2415	b3114	b3919	b3952						0.19	34.16	34.16	0	0	0		3	b0351	b1851	b3961					0.1896	34.174	34.174
3	GLUDy	PFL	PGI			0.209	33.8881	33.8881		5	b0902	b1761	b3114	b3952	b4025						0.21	33.89	33.89	0	0	0		5	b0351	b1851	b2904	b2905	b3961			0.2066	33.9245	33.9245
3	GLCpts	PTAr	TPI			0.1927	33.8809	33.8797		4	b2297	b2415	b2458	b3919							0.19	33.88	33.88	0.08	17.23	9.31		2	b1851	b3961						0.1921	33.8906	33.8906
3	ACKr	GLCpts	TPI			0.1927	33.8809	33.8797		5	b1849	b2296	b2415	b3115	b3919						0.19	33.88	33.88	0.08	17.23	9.31		2	b1851	b3961						0.1921	33.8906	33.8906
3	GLCpts	PTAr	TPI			0.1927	33.8809	33.8797		4	b2297	b2415	b2458	b3919							0.19	33.88	33.88	0.08	17.23	9.31		2	b1851	b3961						0.1921	33.8906	33.8906
3	ACKr	GLCpts	TPI			0.1927	33.8809	33.8797		5	b1849	b2296	b2415	b3115	b3919						0.19	33.88	33.88	0.08	17.23	9.31		2	b1851	b3961						0.1911	33.8922	33.6103
3	HEX1	PFL	PGI			0.2139	33.8155	33.8155		5	b0902	b2388	b3114	b3952	b4025						0.21	33.82	33.82	0	0	0		5	b0351	b1702	b1851	b1988	b3961			0.1867	34.0002	33.6796
3	GLCt2	PFL	PGI			0.2139	33.8155	33.8155		5	b0902	b2943	b3114	b3952	b4025						0.21	33.82	33.82	0	0	0		5	b0351	b1702	b1851	b1988	b3961			0.1867	34.0002	33.6796
3	GLUDy	PFL	TPI			0.2196	33.727	33.727		5	b0902	b1761	b3114	b3919	b3952						0.22	33.73	33.73	0	0	0		2	b1851	b3961						0.214	33.8131	33.8131
3	GLCt2	PFL	TPI			0.2266	33.6233	33.6233		5	b0902	b2943	b3114	b3919	b3952						0.23	33.62	33.62	0	1.32	0		3	b1702	b1851	b3961					0.2206	33.7144	33.7144
3	HEX1	PFL	TPI			0.2266	33.6233	33.6233		5	b0902	b2388	b3114	b3919	b3952						0.23	33.62	33.62	0	1.32	0		3	b1702	b1851	b3961					0.2206	33.7144	33.7144
3	CBMK	PFL	PGI			0.2276	33.6115	33.6115		7	b0323	b0521	b0902	b2874	b3114	b3952	b4025				0.23	33.61	33.61	0	0	0		5	b1594	b1851	b1988	b3961	b4232			0.1631	33.8038	33.4073
3	CYTK1	PFL	PGI			0.2293	33.586	33.586		5	b0902	b0910	b3114	b3952	b4025						0.23	33.59	33.59	0	0	0		5	b1594	b1851	b3868	b3961	b4232			0.1647	33.7737	33.5935
3	NDPK3	PFL	PGI			0.2296	33.5827	33.5827		5	b0902	b2518	b3114	b3952	b4025						0	37	0	0	0	0		-1								0	0	0
3	GARFT	PFL	PGI			0.2296	33.5817	33.5817		5	b0902	b2500	b3114	b3952	b4025						0.23	33.58	33.58	0	0	0		5	b0114	b0115	b0116	b1851	b1988			0.1963	33.7066	22.2765
3	FBA	PFL	PGI			0.2299	33.5784	33.5784		7	b0902	b1773	b2097	b2925	b3114	b3952	b4025				0.23	33.58	33.58	0	0	0		5	b0114	b0115	b0116	b1851	b1988			0.1971	33.6931	22.2689
3	FBP	PFL	PGI			0.2299	33.5784	33.5784		5	b0902	b3114	b3952	b4025	b4232						0.23	33.58	33.58	0	0	0		5	b0351	b1851	b2904	b2905	b3961			0.2291	33.5902	33.5869
3	PFL	PGI	RPE			0.2299	33.5771	33.5771		6	b0902	b3114	b3386	b3952	b4025	b4301					0.23	33.58	33.58	0	0	0		6	b0114	b0115	b0116	b1851	b1988	b3357		0.1966	33.7104	22.1436
3	ASNS2	PFL	PGI			0.2301	33.5742	33.5742		5	b0902	b3114	b3744	b3952	b4025						0.23	33.57	33.57	0	0	0		5	b1594	b1851	b3868	b3961	b4232			0.1652	33.7633	33.5825
3	G5SD	PFL	PGI			0.2302	33.5735	33.5735		5	b0243	b0902	b3114	b3952	b4025						0.23	33.57	33.57	0	0	0		5	b0114	b0115	b0116	b1851	b1988			0.1967	33.6998	22.2462
3	GLU5K	PFL	PGI			0.2302	33.5735	33.5735		5	b0242	b0902	b3114	b3952	b4025						0.23	33.57	33.57	0	0	0		5	b0114	b0115	b0116	b1851	b1988			0.1967	33.6998	22.2462
3	PFL	PGI	TALA			0.2303	33.5714	33.5714		6	b0008	b0902	b2464	b3114	b3952	b4025					0.23	33.57	33.57	0	0	0		6	b0080	b1594	b1851	b1988	b3357	b3961		0.1599	33.6315	32.3401
3	ORNDC	PFL	PGI			0.2303	33.571	33.571		6	b0693	b0902	b2965	b3114	b3952	b4025					0.23	33.57	33.57	0	0	0		5	b1594	b1851	b1988	b3961	b4232			0.1649	33.7698	33.3377
3	PFL	PGI	TKT1			0.2304	33.5707	33.5707		6	b0902	b2465	b2935	b3114	b3952	b4025					0	37	0	0	0	0		-1								0	0	0
3	GHMT2	PFL	PGI			0.2297	33.5811	33.5695		5	b0902	b2551	b3114	b3952	b4025						0.23	33.58	33.57	0	0	0		4	b1851	b2904	b2905	b3961				0.2233	33.6483	33.6483
3	PFL	PGI	TRPS3			0.2306	33.5679	33.5679		5	b0902	b1260	b3114	b3952	b4025						0	37	0	0	0	0		-1								0	0	0
3	PFL	PGI	TRPAS2			0.2306	33.5679	33.5679		5	b0902	b3114	b3708	b3952	b4025						0.23	33.57	33.57	0	0	0		5	b0114	b0115	b0116	b1851	b1988			0.1971	33.6931	22.2159
3	PFL	PGI	URIDK2r			0.2306	33.5672	33.5672		5	b0171	b0902	b3114	b3952	b4025						0.23	33.57	33.57	0	0	0		5	b1594	b1851	b1988	b3961	b4232			0.1651	33.765	33.3323
3	GART	PFL	PGI			0.2305	33.5668	33.5668		5	b0902	b1849	b3114	b3952	b4025						0.23	33.57	33.57	0	0	0		5	b1594	b1851	b1988	b3961	b4232			0.1649	33.7412	33.2432
3	PFL	PGI	PPM			0.2307	33.5655	33.5655		6	b0902	b3114	b3380	b3952	b4025	b4383					0.23	33.57	33.57	0	0	0		5	b1594	b1851	b1988	b3961	b4232			0.1652	33.7633	33.5111
3	PFL	PGI	PUNP1			0.2307	33.5655	33.5655		6	b0902	b2407	b3114	b3952	b4025	b4384					0.23	33.57	33.57	0	0	0		5	b0346	b1851	b2904	b2905	b3961			0.2291	33.5902	33.5902
3	ADNK1	PFL	PGI			0.2307	33.5655	33.5655		5	b0474	b0902	b3114	b3952	b4025						0	37	0	0	0	0		-1								0	0	0
3	F6PA	PFL	PGI			0.2307	33.5655	33.5655		6	b0825	b0902	b3114	b3946	b3952	b4025					0.23	33.57	33.57	0	0	0		5	b1594	b1851	b3868	b3961	b4232			0.1658	33.7339	33.7339
3	GLYCDx	PFL	PGI			0.2307	33.5655	33.5655		5	b0902	b3114	b3945	b3952	b4025						0.23	33.57	33.57	0	0	0		5	b0114	b0115	b0116	b1851	b1988			0.1971	33.692	22.2071
3	DHAPT	PFL	PGI			0.2307	33.5652	33.5652		5	b0902	b1200	b3114	b3952	b4025						0.23	33.57	33.57	0	0	0		5	b0114	b0115	b0116	b1851	b1988			0.1971	33.6931	22.2159
3	FUMt2_2	PFL	PGI			0.2307	33.5652	33.5652		5	b0902	b3114	b3528	b3952	b4025						0.23	33.57	33.57	0	0	0		5	b0114	b0115	b0116	b1851	b3868			0.1976	33.6856	22.3636
3	NTD6	PFL	PGI			0.2307	33.5652	33.5652		5	b0480	b0902	b3114	b3952	b4025						0	37	0	0	0	0		-1								0	0	0
3	NADH8	PFL	PGI			0.2307	33.5652	33.5652		5	b0902	b2288	b3114	b3952	b4025						0.23	33.57	33.57	0	0	0		3	b1851	b1988	b3961					0.1962	33.8419	32.3653
3	PFL	PGI	UREAt			0.2307	33.5652	33.5652		5	b0902	b3114	b3927	b3952	b4025						0.23	33.57	33.57	0	0	0		5	b0351	b1851	b2904	b2905	b3961			0.2291	33.5902	33.5869
3	NADPPPS	PFL	PGI			0.2307	33.5652	33.5652		4	b0902	b3114	b3952	b4025							0.23	33.57	33.57	0	0	0		5	b0114	b0115	b0116	b1851	b1988			0.1971	33.6931	22.2159
3	PFL	PGI	PTRCt2r			0.2307	33.5652	33.5652		5	b0692	b0902	b3114	b3952	b4025						0.23	33.57	33.57	0	0	0		5	b0351	b1851	b2904	b2905	b3961			0.2291	33.5902	33.5902
3	ABTA	PFL	PGI			0.2307	33.5652	33.5652		6	b0902	b1302	b2662	b3114	b3952	b4025					0.23	33.57	33.57	0	0	0		5	b1594	b1851	b1988	b3961	b4232			0.1652	33.7633	33.3304
3	G6PDA	PFL	PGI			0.2307	33.5652	33.5652		5	b0678	b0902	b3114	b3952	b4025						0.23	33.57	33.57	0	0	0		5	b0351	b1851	b2904	b2905	b3961			0.2291	33.5902	33.5902
3	PFL	PGI	PYK			0.2307	33.5652	33.5652		6	b0902	b1676	b1854	b3114	b3952	b4025					0.23	33.57	33.57	0	0	0		5	b0351	b1851	b2904	b2905	b3961			0.2291	33.5902	33.5902
3	PFL	PGI	PTRCORNt7			0.2307	33.5652	33.5652		5	b0692	b0902	b3114	b3952	b4025						0.23	33.57	33.57	0	0	0		5	b1594	b1851	b1988	b3961	b4232			0.1654	33.7416	33.489
3	GND	PFL	PGI			0.2307	33.5652	33.5652		5	b0902	b2029	b3114	b3952	b4025						0.23	33.57	33.57	0	0	0		5	b1594	b1851	b1988	b3961	b4232			0.1652	33.7633	33.4969
3	GLYCLTDx	PFL	PGI			0.2307	33.5652	33.5652		6	b0902	b1033	b3114	b3553	b3952	b4025					0.23	33.57	33.57	0	0	0		5	b0114	b0115	b0116	b1851	b1988			0.1971	33.6931	22.2159
3	NTD6	PFL	PGI			0.2307	33.5652	33.5652		5	b0480	b0902	b3114	b3952	b4025						0	37	0	0	0	0		-1								0	0	0
3	PFL	PGI	THD2			0.2307	33.5652	33.5652		5	b0902	b1602	b3114	b3952	b4025						0.23	33.57	33.57	0	0	0		5	b0351	b1851	b2904	b2905	b3961			0.2291	33.5902	33.5869
4	GLCpts	GLUDy	PFL	TPI		0.1727	34.4267	34.4267		6	b0902	b1761	b2415	b3114	b3919	b3952					0.17	34.43	34.43	0	0	0		3	b0351	b1851	b3961					0.172	34.4363	34.4363
4	CBMK	GLCpts	PFL	PGI		0.18	34.32	34.32		8	b0323	b0521	b0902	b2415	b2874	b3114	b3952	b4025			0.18	34.32	34.32	0	0	0		5	b0351	b1851	b2904	b2905	b3961			0.1785	34.3427	34.3078
4	CYTK1	GLCpts	PFL	PGI		0.1814	34.2993	34.2993		6	b0902	b0910	b2415	b3114	b3952	b4025					0.18	34.3	34.3	0	0	0		5	b0351	b1851	b2904	b2905	b3961			0.1799	34.3224	34.2861
4	FBP	GLCpts	PFL	PGI		0.1816	34.2967	34.2967		6	b0902	b2415	b3114	b3952	b4025	b4232					0.18	34.3	34.3	0	0	0		5	b0114	b0115	b0116	b1851	b1988			0.1558	34.3856	24.7095
4	FBA	GLCpts	PFL	PGI		0.1816	34.2967	34.2967		8	b0902	b1773	b2097	b2415	b2925	b3114	b3952	b4025			0.18	34.3	34.3	0	0	0		5	b0114	b0115	b0116	b1851	b1988			0.1558	34.3856	24.7095
4	GLCpts	NDPK3	PFL	PGI		0.1816	34.2962	34.2962		6	b0902	b2416	b2518	b3114	b3952	b4025					0	37	0	0	0	0		-1								0	0	0
4	GARFT	GLCpts	PFL	PGI		0.1817	34.2958	34.2958		6	b0902	b2415	b2500	b3114	b3952	b4025					0.18	34.3	34.3	0	0	0		5	b0351	b1851	b2904	b2905	b3961			0.1801	34.319	34.319
4	GLCpts	PFL	PGI	RPE		0.1817	34.2952	34.2952		7	b0902	b2415	b3114	b3386	b3952	b4025	b4301				0.18	34.3	34.3	0	0	0		6	b0114	b0115	b0116	b1851	b1988	b3357		0.1554	34.3995	24.6327
4	ASNS2	GLCpts	PFL	PGI		0.1821	34.2897	34.2897		6	b0902	b2415	b3114	b3744	b3952	b4025					0.18	34.29	34.29	0	0	0		5	b0351	b1851	b2904	b2905	b3961			0.181	34.3058	34.3058
4	GHMT2	GLCpts	PFL	PGI		0.1815	34.2895	34.2895		6	b0902	b2415	b2551	b3114	b3952	b4025					0.18	34.29	34.29	0	0	0		4	b1851	b2904	b2905	b3961				0.1763	34.3533	34.3533
4	GLCpts	GLU5K	PFL	PGI		0.1821	34.2891	34.2891		6	b0242	b0902	b2415	b3114	b3952	b4025					0.18	34.29	34.29	0	0	0		5	b0114	b0115	b0116	b1851	b1988			0.1555	34.3911	24.7353
4	G5SD	GLCpts	PFL	PGI		0.1821	34.2891	34.2891		6	b0243	b0902	b2415	b3114	b3952	b4025					0.18	34.29	34.29	0	0	0		5	b0351	b1851	b2904	b2905	b3961			0.1805	34.3124	34.3124
4	GLCpts	PFL	PGI	TALA		0.1821	34.2891	34.2891		7	b0008	b0902	b2415	b2464	b3114	b3952	b4025				0.18	34.29	34.29	0	0	0		6	b0114	b0115	b0116	b1851	b2239	b3868		0.1541	34.4519	24.2815
4	GLCpts	PFL	PGI	TKT1		0.1822	34.2883	34.2883		7	b0902	b2415	b2465	b2935	b3114	b3952	b4025				0	37	0	0	0	0		-1								0	0	0
4	GLCpts	ORNDC	PFL	PGI		0.1822	34.2871	34.2871		7	b0693	b0902	b2415	b2965	b3114	b3952	b4025				0.18	34.29	34.29	0	0	0		5	b0351	b1851	b2904	b2905	b3961			0.1807	34.3104	34.3104
4	GLCpts	PFL	PGI	TRPAS2		0.1824	34.2842	34.2842		6	b0902	b2415	b3114	b3708	b3952	b4025					0.18	34.28	34.28	0	0	0		5	b0114	b0115	b0116	b1851	b1988			0.1558	34.3856	24.7431
4	GLCpts	PFL	PGI	TRPS3		0.1824	34.2842	34.2842		6	b0902	b1260	b2415	b3114	b3952	b4025					0	37	0	0	0	0		-1								0	0	0
4	GLCpts	PFL	PGI	URIDK2r		0.1825	34.284	34.284		6	b0171	b0902	b2415	b3114	b3952	b4025					0.18	34.28	34.28	0	0	0		5	b0114	b0115	b0116	b1851	b1988			0.1558	34.3869	24.7156
4	GART	GLCpts	PFL	PGI		0.1824	34.2833	34.2833		6	b0902	b1849	b2415	b3114	b3952	b4025					0.18	34.28	34.28	0	0	0		5	b0114	b0115	b0116	b1851	b1988			0.1554	34.3839	24.6075
4	GLCpts	PFL	PGI	PPM		0.1825	34.2826	34.2826		7	b0902	b2415	b3114	b3380	b3952	b4025	b4383				0.18	34.28	34.28	0	0	0		5	b0114	b0115	b0116	b1851	b1988			0.1558	34.3856	24.7465
4	GLCpts	PFL	PGI	PUNP1		0.1825	34.2826	34.2826		7	b0902	b2407	b2415	b3114	b3952	b4025	b4384				0.18	34.28	34.28	0	0	0		5	b0114	b0115	b0116	b1851	b1988			0.1558	34.3856	24.7465
4	ADNK1	GLCpts	PFL	PGI		0.1825	34.2826	34.2826		6	b0474	b0902	b2415	b3114	b3952	b4025					0	37	0	0	0	0		-1								0	0	0
4	F6PA	GLCpts	PFL	PGI		0.1825	34.2826	34.2826		7	b0825	b0902	b2415	b3114	b3946	b3952	b4025				0.18	34.28	34.28	0	0	0		5	b0114	b0115	b0116	b1851	b1988			0.1558	34.3847	24.7019
4	GLCpts	GLYCDx	PFL	PGI		0.1825	34.2826	34.2826		6	b0902	b2415	b3114	b3945	b3952	b4025					0.18	34.28	34.28	0	0	0		5	b0114	b0115	b0116	b1851	b1988			0.1558	34.3847	24.7019
4	GLCpts	NACODA	PFL	PGI		0.1826	34.2824	34.2824		6	b0902	b2415	b3114	b3952	b3957	b4025					0	37	0	0	0	0		-1								0	0	0
4	GLCpts	PFL	PGI	PPM2		0.1826	34.2824	34.2824		6	b0902	b2416	b3114	b3952	b4025	b4383					0.18	34.28	34.28	0	0	0		5	b0114	b0115	b0116	b1851	b1988			0.1558	34.3856	24.7465
4	ACS	GLCpts	PFL	PGI		0.1826	34.2824	34.2824		6	b0902	b2415	b3114	b3952	b4025	b4069					0.18	34.28	34.28	0	0	0		5	b0114	b0115	b0116	b1851	b1988			0.1558	34.3856	24.7095
4	ADNt2	GLCpts	PFL	PGI		0.1826	34.2824	34.2824		7	b0902	b2393	b2415	b2964	b3114	b3952	b4025				0.18	34.28	34.28	0	0	0		5	b0351	b1851	b2904	b2905	b3961			0.181	34.3058	34.2684
4	GLCpts	PFL	RPE	TPI		0.1825	34.2824	34.2824		7	b0902	b2415	b3114	b3386	b3919	b3952	b4301				0.18	34.28	34.28	0	0	0		5	b0351	b1851	b2904	b2905	b3961			0.1818	34.2917	34.2917
4	CYTDt2r	GLCpts	PFL	PGI		0.1826	34.2824	34.2824		6	b0902	b2406	b2415	b3114	b3952	b4025					0.18	34.28	34.28	0	0	0		5	b0114	b0115	b0116	b1851	b1988			0.1558	34.3856	24.7095
4	D-LACt2	GLCpts	PFL	PGI		0.1826	34.2824	34.2824		7	b0902	b2415	b2975	b3114	b3603	b3952	b4025				0.18	34.28	34.28	0	0	0		5	b0351	b1851	b2904	b2905	b3961			0.1809	34.3007	34.3007
4	ARGORNt7	GLCpts	PFL	PGI		0.1826	34.2824	34.2824		6	b0902	b1605	b2415	b3114	b3952	b4025					0.18	34.28	34.28	0	0	0		5	b0351	b1851	b2904	b2905	b3961			0.181	34.3058	34.3058
4	GLCpts	NDPK1	PFL	PGI		0.1826	34.2824	34.2824		6	b0902	b2415	b2518	b3114	b3952	b4025					0	37	0	0	0	0		-1								0	0	0
4	GLCpts	INSt2r	PFL	PGI		0.1826	34.2824	34.2824		6	b0902	b2406	b2415	b3114	b3952	b4025					0.18	34.28	34.28	0	0	0		5	b0351	b1851	b2904	b2905	b3961			0.181	34.3058	34.2684
4	GLCpts	PFL	PGI	THRAr		0.1826	34.2824	34.2824		7	b0870	b0902	b2415	b2551	b3114	b3952	b4025				0.18	34.29	34.29	0	0	0		6	b1851	b2904	b2905	b3616	b3617	b3961		0.1809	34.2987	34.2987
4	GLCpts	PFK	PFL	PGI		0.1826	34.2824	34.2824		7	b0902	b1723	b2415	b3114	b3916	b3952	b4025				0.18	34.28	34.28	0	0	0		6	b0351	b1851	b2309	b2904	b2905	b3961		0.181	34.3058	34.3058
4	DHAPT	GLCpts	PFL	PGI		0.1826	34.2824	34.2824		5	b0902	b2415	b3114	b3952	b4025						0.18	34.28	34.28	0	0	0		5	b0114	b0115	b0116	b1851	b1988			0.1558	34.3856	24.7095
4	GLCpts	GND	PFL	PGI		0.1826	34.2824	34.2824		6	b0902	b2029	b2415	b3114	b3952	b4025					0.18	34.28	34.28	0	0	0		6	b0114	b0115	b0116	b1851	b1988	b4232		0.1603	34.3818	26.3722
4	GLCpts	PFL	PGI	SUCOAS		0.1826	34.2824	34.2824		6	b0729	b0902	b2415	b3114	b3952	b4025					0.18	34.28	34.28	0	0	0		6	b0335	b0351	b1851	b2904	b2905	b3961		0.181	34.3058	34.2684
4	GLCpts	PFL	PGI	PUNP5		0.1826	34.2824	34.2824		7	b0902	b2407	b2415	b3114	b3952	b4025	b4384				0.18	34.28	34.28	0	0	0		5	b0351	b1851	b2904	b2905	b3961			0.181	34.3058	34.3058
4	GLCpts	PFL	PGI	TYRt2r		0.1826	34.2824	34.2824		8	b0112	b0576	b0902	b1907	b2415	b3114	b3952	b4025			0.18	34.28	34.28	0	0	0		5	b0114	b0115	b0116	b1851	b1988			0.1558	34.3856	24.7095
4	GLCpts	PFL	PGI	URAt2r		0.1826	34.2824	34.2824		6	b0902	b1006	b2415	b3114	b3952	b4025					0.18	34.28	34.28	0	0	0		5	b0114	b0115	b0116	b1851	b3868			0.1562	34.3796	24.8242
4	GLCpts	PFL	PGI	PYNP2r		0.1826	34.2824	34.2824		6	b0902	b2415	b3114	b3831	b3952	b4025					0.18	34.28	34.28	0	0	0		5	b0114	b0115	b0116	b1851	b1988			0.1558	34.3856	24.7095
4	GLCpts	PAPA_EC	PFL	PGI		0.1826	34.2824	34.2824		5	b0902	b2415	b3114	b3952	b4025						0.18	34.28	34.28	0	0	0		5	b0351	b1851	b2904	b2905	b3961			0.181	34.3058	34.2684
4	CDAPPA_EC	GLCpts	PFL	PGI		0.1826	34.2824	34.2824		6	b0902	b2415	b3114	b3918	b3952	b4025					0.18	34.28	34.28	0	0	0		5	b0351	b1851	b2904	b2905	b3961			0.181	34.3058	34.3058
4	GLCpts	LDH_D	PFL	PGI		0.1826	34.2824	34.2824		7	b0902	b1380	b2133	b2415	b3114	b3952	b4025				0.18	34.28	34.28	0	0	0		5	b0351	b1851	b2904	b2905	b3961			0.181	34.3058	34.3058
4	GLCpts	PFL	PGI	PTRCORNt7		0.1826	34.2824	34.2824		6	b0692	b0902	b2415	b3114	b3952	b4025					0.18	34.28	34.28	0	0	0		5	b0114	b0115	b0116	b1851	b1988			0.1558	34.3856	24.7095
4	ADEt2r	GLCpts	PFL	PGI		0.1826	34.2824	34.2824		6	b0902	b2415	b3114	b3654	b3952	b4025					0.18	34.28	34.28	0	0	0		5	b0114	b0115	b0116	b1851	b1988			0.1558	34.3856	24.7095
4	GLCpts	PFL	PGI	PUNP7		0.1826	34.2824	34.2824		7	b0902	b2407	b2415	b3114	b3952	b4025	b4384				0.18	34.28	34.28	0	0	0		5	b0114	b0115	b0116	b1851	b1988			0.1558	34.3856	24.7465
4	GLCpts	HXPRT	PFL	PGI		0.1826	34.2824	34.2824		7	b0125	b0238	b0902	b2415	b3114	b3952	b4025				0.18	34.28	34.28	0	0	0		5	b0351	b1851	b2904	b2905	b3961			0.181	34.3058	34.3058
5	GHMT2	GLCpts	GLUDy	PFL	PGI	0.1633	34.5613	34.5613		7	b0902	b1761	b2415	b2551	b3114	b3952	b4025				0.16	34.56	34.56	0	0	0		4	b1851	b2904	b2905	b3961				0.159	34.6131	34.6131
5	GLCpts	GLUDy	NADH8	PFL	PGI	0.165	34.5441	34.5441		7	b0902	b1761	b2288	b2415	b3114	b3952	b4025				0.16	34.54	34.54	0	0	0		4	b1851	b2904	b2905	b3961				0.1591	34.6311	34.6311
5	FRD3	GLCpts	GLUDy	PFL	PGI	0.165	34.5441	34.5441		7	b0902	b1761	b2415	b3114	b3952	b4025	b4154				0	37	0	0	0	0		-1								0	0	0
5	CBMK	GLCpts	GLUDy	PFL	TPI	0.1704	34.4604	34.4604		9	b0323	b0521	b0902	b1761	b2415	b2874	b3114	b3919	b3952		0.17	34.46	34.46	0	0	0		3	b0351	b1851	b3961					0.1698	34.4698	34.4698
5	FBP	GLCpts	GND	PFL	PGI	0.1717	34.4439	34.4439		7	b0902	b2029	b2415	b3114	b3952	b4025	b4232				0.17	34.44	34.44	0	0	0		6	b0114	b0115	b0116	b1851	b1988	b2239		0.1519	34.5194	26.9457
5	FBA	GLCpts	GND	PFL	PGI	0.1717	34.4439	34.4439		9	b0902	b1773	b2029	b2097	b2415	b2925	b3114	b3952	b4025		0.17	34.44	34.44	0	0	0		6	b0114	b0115	b0116	b1851	b1988	b2239		0.1519	34.5194	26.9457
5	CYTK1	GLCpts	GLUDy	PFL	TPI	0.1716	34.4419	34.4419		7	b0902	b0910	b1761	b2415	b3114	b3919	b3952				0.17	34.44	34.44	0	0	0		3	b0351	b1851	b3961					0.171	34.4514	34.4514
5	GARFT	GLCpts	GLUDy	PFL	TPI	0.1718	34.4407	34.4407		7	b0902	b1761	b2415	b2500	b3114	b3919	b3952				0.17	34.44	34.44	0	0	0		3	b0351	b1851	b3961					0.1712	34.4502	34.4502
5	GLCpts	GLUDy	NDPK3	PFL	TPI	0.172	34.4364	34.4364		7	b0902	b1761	b2416	b2518	b3114	b3919	b3952				0	37	0	0	0	0		-1								0	0	0
5	GLCpts	GLUDy	PFL	THRAr	TPI	0.1722	34.4351	34.4351		8	b0870	b0902	b1761	b2415	b2551	b3114	b3919	b3952			0.17	34.38	34.38	0	0	0		6	b1851	b2904	b2905	b3616	b3617	b3961		0.1649	34.3874	34.3874
5	ASNS2	GLCpts	GLUDy	PFL	TPI	0.1722	34.4333	34.4333		7	b0902	b1761	b2415	b3114	b3744	b3919	b3952				0.17	34.43	34.43	0	0	0		3	b0351	b1851	b3961					0.172	34.4363	3
5	F6PA	GLCpts	GLUDy	PFK	PFL	0.1723	34.4328	34.4328		9	b0825	b0902	b1723	b1761	b2415	b3114	b3916	b3946	b3952		0.17	34.43	34.43	0	0	0		3	b0351	b1851	b3961					0.1717	34.4413	34.4413
5	DHAPT	FBA	GLCpts	GLUDy	PFL	0.1723	34.4328	34.4328		8	b0902	b1761	b1773	b2097	b2415	b2925	b3114	b3952			0.17	34.43	34.43	0	0	0		3	b0351	b1851	b3961					0.1717	34.4413	34.4413
5	F6PA	FBA	GLCpts	GLUDy	PFL	0.1723	34.4328	34.4328		10	b0825	b0902	b1761	b1773	b2097	b2415	b2925	b3114	b3946	b3952	0.17	34.43	34.43	0	0	0		3	b0351	b1851	b3961					0.1717	34.4413	34.4413
5	DHAPT	GLCpts	GLUDy	PFK	PFL	0.1723	34.4328	34.4328		7	b0902	b1723	b1761	b2415	b3114	b3916	b3952				0.17	34.43	34.43	0	0	0		3	b0351	b1851	b3961					0.1717	34.4413	3
5	G5SD	GLCpts	GLUDy	PFL	TPI	0.1723	34.4327	34.4327		7	b0243	b0902	b1761	b2415	b3114	b3919	b3952				0.17	34.43	34.43	0	0	0		3	b0351	b1851	b3961					0.1716	34.4423	34.4423
5	GLCpts	GLU5K	GLUDy	PFL	TPI	0.1723	34.4327	34.4327		7	b0242	b0902	b1761	b2415	b3114	b3919	b3952				0.17	34.43	34.43	0	0	0		3	b0351	b1851	b3961					0.1716	34.4423	34.4423
5	GLCpts	GLUDy	ORNDC	PFL	TPI	0.1723	34.4321	34.4321		8	b0693	b0902	b1761	b2415	b2965	b3114	b3919	b3952			0.17	34.43	34.43	0	0	0		3	b0351	b1851	b3961					0.1717	34.4417	34.4417
5	GLCpts	GLUDy	PFL	TPI	TRPAS2	0.1725	34.4298	34.4298		7	b0902	b1761	b2415	b3114	b3708	b3919	b3952				0.17	34.43	34.43	0	0	0		3	b0351	b1851	b3961					0.172	34.4363	34.4363
5	GLCpts	GLUDy	PFL	TPI	TRPS3	0.1725	34.4298	34.4298		7	b0902	b1260	b1761	b2415	b3114	b3919	b3952				0	37	0	0	0	0		-1								0	0	0
5	GLCpts	GLUDy	GLYCt	PFL	TPI	0.1727	34.4281	34.4281		7	b0902	b1761	b2415	b3114	b3919	b3927	b3952				0.17	34.43	34.43	0	0	0		3	b0351	b1851	b3961					0.172	34.4377	3
5	GLCpts	GLUDy	PFL	TPI	URIDK2r	0.1726	34.4281	34.4281		7	b0171	b0902	b1761	b2415	b3114	b3919	b3952				0.17	34.43	34.43	0	0	0		3	b0351	b1851	b3961					0.1719	34.4377	34.4377
5	ADNK1	GLCpts	GLUDy	PFL	TPI	0.1727	34.4269	34.4269		7	b0474	b0902	b1761	b2415	b3114	b3919	b3952				0	37	0	0	0	0		-1								0	0	0
5	GLCpts	GLUDy	PFL	TPI	XANt	0.1727	34.4267	34.4267		6	b0902	b1761	b2415	b3114	b3919	b3952					0.17	34.43	34.43	0	0	0		3	b0351	b1851	b3961					0.172	34.4363	34.4363
5	ASNN	GLCpts	GLUDy	PFL	TPI	0.1727	34.4267	34.4267		9	b0828	b0902	b1761	b1767	b2415	b2957	b3114	b3919	b3952		0.17	34.43	34.43	0	0	0		3	b0351	b1851	b3961					0.172	34.4363	3
5	GLCpts	GLUDy	GMPR	PFL	TPI	0.1727	34.4267	34.4267		7	b0104	b0902	b1761	b2415	b3114	b3919	b3952				0.17	34.43	34.43	0	0	0		3	b0351	b1851	b3961					0.172	34.4363	34.4363
5	GLCpts	GLUDy	PFL	PUNP4	TPI	0.1727	34.4267	34.4267		8	b0902	b1761	b2407	b2415	b3114	b3919	b3952	b4384			0.17	34.43	34.43	0	0	0		4	b0351	b1851	b3961	b4382				0.172	34.4365	34.4365
5	GLCpts	GLUDy	PFL	PTRCORNt7	TPI	0.1727	34.4267	34.4267		7	b0692	b0902	b1761	b2415	b3114	b3919	b3952				0.17	34.43	34.43	0	0	0		3	b0351	b1851	b3961					0.172	34.4363	3
5	GLCpts	GLUDy	NADH7	PFL	TPI	0.1727	34.4267	34.4267		7	b0902	b1761	b2288	b2415	b3114	b3919	b3952				0.17	34.43	34.43	0	0	0		2	b1851	b3961						0.1682	34.4954	34.4954
5	GLCpts	GLUDy	NTD5	PFL	TPI	0.1727	34.4267	34.4267		7	b0480	b0902	b1761	b2415	b3114	b3919	b3952				0	37	0	0	0	0		-1								0	0	0
5	DHAt	GLCpts	GLUDy	PFL	TPI	0.1727	34.4267	34.4267		6	b0902	b1761	b2415	b3114	b3919	b3952					0.17	34.43	34.43	0	0	0		3	b0351	b1851	b3961					0.172	34.4363	34.4363
5	AMPN	GLCpts	GLUDy	PFL	TPI	0.1727	34.4267	34.4267		7	b0902	b1761	b1982	b2415	b3114	b3919	b3952				0.17	34.43	34.43	0	0	0		3	b0351	b1851	b3961					0.172	34.4363	34.4363
5	GLCpts	GLUDy	NDPK1	PFL	TPI	0.1727	34.4267	34.4267		7	b0902	b1761	b2415	b2518	b3114	b3919	b3952				0	37	0	0	0	0		-1								0	0	0
5	ADNt2r	GLCpts	GLUDy	PFL	TPI	0.1727	34.4267	34.4267		7	b0902	b1761	b2406	b2415	b3114	b3919	b3952				0.17	34.43	34.43	0	0	0		3	b0351	b1851	b3961					0.172	34.4363	34.4363
5	FBA	GLCpts	GLUDy	PFL	TPI	0.1727	34.4267	34.4267		9	b0902	b1761	b1773	b2097	b2415	b2925	b3114	b3919	b3952		0	37	0	0	0	0		-1								0	0	0
5	ARGORNt7	GLCpts	GLUDy	PFL	TPI	0.1727	34.4267	34.4267		7	b0902	b1605	b1761	b2415	b3114	b3919	b3952				0.17	34.43	34.43	0	0	0		3	b0351	b1851	b3961					0.172	34.4363	34.4363
5	GLCpts	GLUDy	NTPP5	PFL	TPI	0.1727	34.4267	34.4267		7	b0902	b1761	b2415	b2781	b3114	b3919	b3952				0.17	34.43	34.43	0	0	0		3	b0351	b1851	b3961					0.172	34.4363	34.4363
5	GLCpts	GLUDy	PFK	PFL	TPI	0.1727	34.4267	34.4267		8	b0902	b1723	b1761	b2415	b3114	b3916	b3919	b3952			0	37	0	0	0	0		-1								0	0	0
5	GLCpts	GLUDy	PFL	PROt2r	TPI	0.1727	34.4267	34.4267		7	b0902	b1761	b2415	b3114	b3919	b3952	b4111				0.17	34.43	34.43	0	0	0		3	b0351	b1851	b3961					0.172	34.4363	34.4363
5	GLCpts	GLUDy	PFL	PUNP5	TPI	0.1727	34.4267	34.4267		8	b0902	b1761	b2407	b2415	b3114	b3919	b3952	b4384			0.17	34.43	34.43	0	0	0		4	b0351	b1851	b3961	b4382				0.172	34.4365	34.4365
5	GLCpts	GLUDy	GLYCTO3	PFL	TPI	0.1727	34.4267	34.4267		7	b0902	b1761	b2415	b2979	b3114	b3919	b3952				0.17	34.43	34.43	0	0	0		3	b0351	b1851	b3961					0.172	34.4363	34.4363
5	DHAPT	GLCpts	GLUDy	PFL	TPI	0.1727	34.4267	34.4267		6	b0902	b1761	b2415	b3114	b3919	b3952					0.17	34.43	34.43	0	0	0		3	b0351	b1851	b3961					0.172	34.4363	34.4363
5	GLCpts	GLUDy	LDH_D	PFL	TPI	0.1727	34.4267	34.4267		8	b0902	b1380	b1761	b2133	b2415	b3114	b3919	b3952			0.17	34.43	34.43	0	0	0		3	b0351	b1851	b3961					0.172	34.4363	34.4363
5	GLCpts	GLUDy	PFL	RNTR1	TPI	0.1727	34.4267	34.4267		7	b0902	b1761	b2415	b3114	b3919	b3952	b4238				0.17	34.43	34.43	0	0	0		5	b0351	b1851	b2234	b2235	b3961			0.172	34.4363	34.4363
5	GLCpts	GLUDy	MTHFC	PFL	PGI	0.1609	34.4184	34.4184		7	b0529	b0902	b1761	b2415	b3114	b3952	b4025				0	37	0	0	0	0		-1								0	0	0
5	GLCpts	GLUDy	MTHFD	PFL	PGI	0.1609	34.4184	34.4184		7	b0529	b0902	b1761	b2415	b3114	b3952	b4025				0	37	0	0	0	0		-1								0	0	0
5	GLCpts	GLUDy	MDH	PFL	PGI	0.1652	34.4002	34.4002		7	b0902	b1761	b2415	b3114	b3236	b3952	b4025				0.17	34.4	34.4	0	0	0		3	b1851	b3961	b4232					0.1607	34.4715	3
5	FBA	GLCpts	PFL	PGI	TKT1	0.1756	34.3853	34.3853		10	b0902	b1773	b2097	b2415	b2465	b2925	b2935	b3114	b3952	b4025	0	37	0	0	0	0		-1								0	0	0
5	GLCpts	GLUDy	MDH	PFL	PYK	0.1664	34.3809	34.3809		9	b0902	b1676	b1761	b1819	b1854	b2417	b3114	b3236	b3952		0.17	34.38	34.38	0	0	0		3	b0351	b3961	b4232					0.1659	34.3896	34.3896
5	ACKr	GLCpts	GLUDy	PFL	TPI	0.1725	34.3636	34.3636		9	b0902	b1761	b1849	b2296	b2415	b3114	b3115	b3919	b3952		0.17	34.36	34.36	0	0	0		3	b0351	b1851	b3961					0.1718	34.3734	34.3734

## Sheet: OptORF (-Reg.)
Number	Gene Deletions										Growth	MaxProd	MinProd
2	b1851	b4025									0.1838	30.1603	30.1603
2	b1850	b4025									0.1838	30.1603	30.1603
2	b2297	b2458									0.4332	28.7923	28.7923
3	b2297	b2458	b3919								0.2446	33.0419	33.0404
3	b1850	b2415	b4025								0.1328	30.7744	30.7744
3	b1851	b2415	b4025								0.1328	30.7744	30.7744
3	b1761	b1850	b4025								0.1683	30.3463	30.3463
3	b1761	b1851	b4025								0.1683	30.3463	30.3463
3	b0004	b1850	b4025								0.1746	30.3392	30.3392
3	b0003	b1851	b4025								0.1746	30.3392	30.3392
3	b0003	b1850	b4025								0.1746	30.3392	30.3392
3	b0004	b1851	b4025								0.1746	30.3392	30.3392
3	b1849	b1851	b4025								0.1788	30.2205	30.2205
4	b2297	b2415	b2458	b3919							0.1927	33.8809	33.8797
4	b0902	b3114	b3952	b4025							0.2307	33.5652	33.5652
4	b0902	b3114	b3951	b4025							0.2307	33.5652	33.5652
4	b0903	b3114	b3951	b4025							0.2307	33.5652	33.5652
4	b0903	b3114	b3952	b4025							0.2307	33.5652	33.5652
4	b1761	b2297	b2458	b3919							0.2221	33.4051	33.4037
4	b0902	b3114	b3919	b3952							0.2415	33.4004	33.4004
4	b0902	b3114	b3919	b3951							0.2415	33.4004	33.4004
4	b0903	b3114	b3919	b3951							0.2415	33.4004	33.4004
4	b0903	b3114	b3919	b3952							0.2415	33.4004	33.4004
4	b2297	b2458	b2551	b3919							0.2388	33.354	33.354
4	b0529	b2297	b2458	b3919							0.2407	33.3251	33.3251
4	b2297	b2458	b2943	b3919							0.2292	33.2899	33.2885
4	b2297	b2388	b2458	b3919							0.2292	33.2899	33.2885
4	b2029	b2297	b2458	b4025							0.2376	33.1869	33.1869
4	b2297	b2458	b2500	b3919							0.2433	33.0966	33.0951
4	b2297	b2458	b3919	b4381							0.2441	33.0838	33.0822
4	b2297	b2458	b3919	b4383							0.2441	33.0838	33.0822
4	b0910	b2297	b2458	b3919							0.243	33.0673	33.0658
4	b1091	b2297	b2458	b3919							0.2436	33.0573	33.0557
4	b2297	b2458	b3744	b3919							0.2439	33.0529	33.0513
4	b2297	b2458	b3708	b3919							0.2444	33.0452	33.0436
4	b0171	b2297	b2458	b3919							0.2444	33.0443	33.0427
4	b0421	b2297	b2458	b3919							0.2446	33.0419	33.0404
4	b1109	b2297	b2458	b3919							0.2446	33.0419	33.0404
4	b1006	b2297	b2458	b3919							0.2446	33.0419	33.0404
4	b2239	b2297	b2458	b3919							0.2446	33.0419	33.0404
5	b0902	b2415	b3114	b3951	b4025						0.1826	34.2824	34.2824
5	b0903	b2415	b3114	b3952	b4025						0.1826	34.2824	34.2824
5	b0902	b2415	b3114	b3952	b4025						0.1826	34.2824	34.2824
5	b0903	b2415	b3114	b3951	b4025						0.1826	34.2824	34.2824
5	b1761	b2297	b2415	b2458	b3919						0.1747	34.173	34.1719
5	b0902	b2415	b3114	b3919	b3952						0.1903	34.1642	34.1642
5	b0902	b2415	b3114	b3919	b3951						0.1903	34.1642	34.1642
5	b0903	b2415	b3114	b3919	b3952						0.1903	34.1642	34.1642
5	b0903	b2415	b3114	b3919	b3951						0.1903	34.1642	34.1642
5	b2297	b2415	b2458	b2551	b3919						0.1881	34.1284	34.1284
5	b2297	b2415	b2458	b2551	b3919						0.1881	34.1284	34.1284
5	b0529	b2297	b2415	b2458	b3919						0.1896	34.1052	34.1052
5	b0529	b2297	b2415	b2458	b3919						0.1896	34.1052	34.1052
5	b2029	b2297	b2415	b2458	b4025						0.1877	33.9874	33.9874
5	b2029	b2297	b2415	b2458	b4025						0.1877	33.9874	33.9874
5	b2297	b2415	b2458	b2500	b3919						0.1917	33.9244	33.9232
5	b2297	b2415	b2458	b2500	b3919						0.1917	33.9244	33.9232
5	b2297	b2415	b2458	b3919	b4381						0.1923	33.9141	33.9128
5	b2297	b2415	b2458	b3919	b4383						0.1923	33.9141	33.9128
5	b0910	b2297	b2415	b2458	b3919						0.1915	33.9014	33.9002
5	b1091	b2297	b2415	b2458	b3919						0.192	33.8933	33.8921
5	b2297	b2415	b2458	b3744	b3919						0.1922	33.8898	33.8885
5	b0902	b1761	b3114	b3952	b4025						0.209	33.8881	33.8881
5	b0903	b1761	b3114	b3952	b4025						0.209	33.8881	33.8881
5	b0902	b1761	b3114	b3951	b4025						0.209	33.8881	33.8881
5	b0903	b1761	b3114	b3951	b4025						0.209	33.8881	33.8881
5	b1723	b2297	b2415	b2458	b3916						0.1923	33.8874	33.8874
5	b2297	b2415	b2458	b3708	b3919						0.1926	33.883	33.8818
5	b0171	b2297	b2415	b2458	b3919						0.1926	33.8828	33.8816
5	b2297	b2415	b2458	b3454	b3919						0.1927	33.8809	33.8797
5	b2297	b2415	b2458	b3919	b3945						0.1927	33.8809	33.8797
5	b0351	b2297	b2415	b2458	b3919						0.1927	33.8809	33.8797
5	b2297	b2415	b2458	b3365	b3919						0.1927	33.8809	33.8797
5	b1198	b2297	b2415	b2458	b3919						0.1927	33.8809	33.8797
5	b1817	b2297	b2417	b2458	b3919						0.1927	33.8809	33.8797
5	b0052	b2297	b2415	b2458	b3919						0.1927	33.8809	33.8797
5	b2297	b2415	b2417	b2458	b3919						0.1927	33.8809	33.8797
5	b1849	b2296	b2415	b3115	b3919						0.1927	33.8809	33.8797
5	b2297	b2415	b2458	b3605	b3919						0.1927	33.8809	33.8797
5	b1197	b2297	b2415	b2458	b3919						0.1927	33.8809	33.8797
5	b2297	b2415	b2458	b3575	b3919						0.1927	33.8809	33.8797
5	b1602	b2297	b2415	b2458	b3919						0.1927	33.8809	33.8797
5	b2029	b2297	b2415	b2458	b3919						0.1927	33.8809	33.8797
5	b2297	b2415	b2458	b3265	b3919						0.1927	33.8809	33.8797
5	b0693	b2297	b2415	b2458	b3919						0.1927	33.8809	33.8797
5	b0903	b2943	b3114	b3952	b4025						0.2139	33.8155	33.8155
6	b0902	b1761	b2415	b3114	b3919	b3952					0.1727	34.4267	34.4267
6	b0902	b1761	b2415	b3114	b3919	b3951					0.1727	34.4267	34.4267
6	b0903	b1761	b2415	b3114	b3919	b3951					0.1727	34.4267	34.4267
6	b0903	b1761	b2415	b3114	b3919	b3952					0.1727	34.4267	34.4267
6	b1761	b2297	b2415	b2458	b2551	b3919					0.1709	34.3914	34.3914
6	b0529	b1761	b2297	b2415	b2458	b3919					0.1721	34.3723	34.3723
6	b0902	b0910	b2415	b3114	b3951	b4025					0.1814	34.2993	34.2993
6	b0903	b0910	b2415	b3114	b3951	b4025					0.1814	34.2993	34.2993
6	b0902	b0910	b2415	b3114	b3952	b4025					0.1814	34.2993	34.2993
6	b0903	b0910	b2415	b3114	b3952	b4025					0.1814	34.2993	34.2993
6	b0903	b2415	b3114	b3952	b4025	b4232					0.1816	34.2967	34.2967
6	b0902	b2415	b3114	b3951	b4025	b4232					0.1816	34.2967	34.2967
6	b0903	b2415	b3114	b3951	b4025	b4232					0.1816	34.2967	34.2967
6	b0902	b2415	b3114	b3952	b4025	b4232					0.1816	34.2967	34.2967
6	b0903	b2415	b2500	b3114	b3952	b4025					0.1817	34.2958	34.2958
6	b0902	b2415	b2551	b3114	b3952	b4025					0.1815	34.2895	34.2895
6	b0903	b1849	b2415	b3114	b3952	b4025					0.1824	34.2833	34.2833
6	b0903	b1197	b2415	b3114	b3952	b4025					0.1826	34.2824	34.2824
6	b0902	b2415	b3114	b3951	b4025	b4407					0.1826	34.2824	34.2824
6	b0903	b2415	b3114	b3951	b4025	b4384					0.1826	34.2824	34.2824
6	b0903	b1817	b2417	b3114	b3952	b4025					0.1826	34.2824	34.2824
6	b0902	b1817	b2417	b3114	b3952	b4025					0.1826	34.2824	34.2824
6	b0903	b1817	b2417	b3114	b3951	b4025					0.1826	34.2824	34.2824
6	b0333	b0902	b2415	b3114	b3952	b4025					0.1826	34.2824	34.2824
6	b0902	b2415	b3114	b3460	b3952	b4025					0.1826	34.2824	34.2824
6	b0429	b0903	b2415	b3114	b3951	b4025					0.1826	34.2824	34.2824
6	b0902	b2415	b3114	b3599	b3951	b4025					0.1826	34.2824	34.2824
6	b0902	b2297	b2415	b3114	b3951	b4025					0.1826	34.2824	34.2824
6	b0902	b2415	b3114	b3528	b3951	b4025					0.1826	34.2824	34.2824
6	b0903	b2415	b3114	b3617	b3951	b4025					0.1826	34.2824	34.2824
6	b0903	b2415	b3114	b3919	b3951	b4381					0.1869	34.2166	34.2166
6	b1761	b2297	b2415	b2458	b2500	b3919					0.1738	34.211	34.2099
6	b1761	b2297	b2415	b2458	b3919	b4383					0.1743	34.2025	34.2014
6	b1761	b2276	b2297	b2415	b2458	b3919					0.1747	34.173	34.1719
6	b0721	b1761	b2297	b2415	b2458	b3919					0.1747	34.173	34.1719
6	b1761	b2297	b2415	b2458	b3092	b3919					0.1747	34.173	34.1719
6	b0112	b1761	b2297	b2415	b2458	b3919					0.1747	34.173	34.1719
6	b1761	b2297	b2415	b2458	b3919	b4079					0.1747	34.173	34.1719
6	b0242	b0903	b2415	b3114	b3919	b3952					0.1898	34.1715	34.1715
6	b0903	b1761	b2388	b3114	b3951	b4025					0.1952	34.0949	34.0949
6	b0902	b1761	b2943	b3114	b3952	b4025					0.1952	34.0949	34.0949
6	b0903	b1761	b2388	b3114	b3952	b4025					0.1952	34.0949	34.0949
6	b0903	b1002	b1761	b3114	b3951	b4025					0.209	33.8881	33.8881
6	b0351	b2297	b2415	b2458	b3212	b3919					0.1927	33.8809	33.8797
6	b1761	b2029	b2297	b2458	b2943	b4025					0.2027	33.7481	33.7481
6	b0692	b0902	b1761	b3114	b3919	b3952					0.2196	33.727	33.727
7	b0902	b1761	b2415	b2551	b3114	b3952	b4025				0.1633	34.5613	34.5613
7	b0903	b1761	b2415	b2551	b3114	b3951	b4025				0.1633	34.5613	34.5613
7	b0902	b1761	b2415	b2551	b3114	b3951	b4025				0.1633	34.5613	34.5613
7	b0903	b1761	b2415	b2551	b3114	b3952	b4025				0.1633	34.5613	34.5613
7	b0902	b1761	b2276	b2415	b3114	b3952	b4025				0.165	34.5441	34.5441
7	b0903	b1761	b2276	b2415	b3114	b3951	b4025				0.165	34.5441	34.5441
7	b0903	b1761	b2276	b2415	b3114	b3952	b4025				0.165	34.5441	34.5441
7	b0902	b1761	b2276	b2415	b3114	b3951	b4025				0.165	34.5441	34.5441
7	b1761	b1849	b2297	b2415	b2458	b2551	b3919				0.164	34.495	34.495
7	b1761	b1849	b2296	b2415	b2551	b3115	b3919				0.164	34.495	34.495
7	b1761	b2297	b2415	b2458	b2500	b2551	b3919				0.1665	34.4576	34.4576
7	b0903	b2029	b2415	b3114	b3951	b4025	b4232				0.1717	34.4439	34.4439
7	b0903	b2029	b2415	b3114	b3952	b4025	b4232				0.1717	34.4439	34.4439
7	b0902	b2029	b2415	b3114	b3952	b4025	b4232				0.1717	34.4439	34.4439
7	b0903	b0910	b1761	b2415	b3114	b3919	b3951				0.1716	34.4419	34.4419
7	b0903	b0910	b1761	b2415	b3114	b3919	b3952				0.1716	34.4419	34.4419
7	b0902	b1761	b2415	b2500	b3114	b3919	b3951				0.1718	34.4407	34.4407
7	b0902	b1761	b2297	b2415	b3114	b3919	b3951				0.1727	34.4267	34.4267
7	b0903	b1761	b2276	b2415	b3114	b3919	b3951				0.1727	34.4267	34.4267
7	b0902	b1761	b2296	b2415	b3114	b3919	b3951				0.1727	34.4267	34.4267
7	b0401	b0903	b1761	b2415	b3114	b3919	b3952				0.1727	34.4267	34.4267
7	b1761	b2029	b2297	b2415	b2458	b4025	b4232				0.1611	34.4154	34.4154
7	b1761	b2297	b2415	b2458	b2551	b3894	b3919				0.1709	34.3914	34.3914
7	b1475	b1761	b2297	b2415	b2458	b2551	b3919				0.1709	34.3914	34.3914
7	b0242	b0903	b2415	b3114	b3951	b4025	b4232				0.1812	34.3033	34.3033
7	b0902	b2415	b2500	b3114	b3380	b3951	b4025				0.1817	34.2958	34.2958
7	b0221	b0902	b2415	b2500	b3114	b3952	b4025				0.1817	34.2958	34.2958
7	b0903	b1817	b2417	b2551	b3114	b3951	b4025				0.1815	34.2895	34.2895
7	b0903	b2415	b3114	b3708	b3952	b4025	b4383				0.1824	34.2842	34.2842
7	b0902	b2415	b3114	b3380	b3952	b4025	b4383				0.1825	34.2826	34.2826
7	b0421	b0902	b1817	b2417	b3114	b3952	b4025				0.1826	34.2824	34.2824
7	b0403	b0903	b2276	b2415	b3114	b3952	b4025				0.1826	34.2824	34.2824
7	b0902	b2415	b2458	b3114	b3892	b3951	b4025				0.1826	34.2824	34.2824
7	b0903	b1817	b2239	b2417	b3114	b3952	b4025				0.1826	34.2824	34.2824
7	b0429	b0902	b2415	b3114	b3454	b3951	b4025				0.1826	34.2824	34.2824
7	b0903	b2239	b2415	b2417	b3114	b3952	b4025				0.1826	34.2824	34.2824
7	b0902	b2276	b2415	b3114	b3212	b3952	b4025				0.1826	34.2824	34.2824
7	b1761	b2029	b2297	b2415	b2458	b3605	b4025				0.1706	34.2629	34.2629
7	b0008	b1761	b2297	b2415	b2458	b2464	b4025				0.1716	34.1757	34.1757
7	b1474	b1761	b2297	b2415	b2458	b3893	b3919				0.1747	34.173	34.1719
7	b0902	b1761	b2388	b2903	b3114	b3952	b4025				0.1924	34.1358	34.1358
7	b0692	b2029	b2297	b2415	b2458	b3744	b4025				0.1872	33.9957	33.9957
7	b0825	b2029	b2297	b2415	b2458	b3946	b4025				0.1877	33.9876	33.9876
7	b0692	b2029	b2276	b2297	b2415	b2458	b4025				0.1877	33.9874	33.9874
7	b0242	b0902	b1761	b1817	b3114	b3951	b4025				0.2086	33.8948	33.8948
7	b2297	b2415	b2458	b3092	b3744	b3919	b4077				0.1922	33.8898	33.8885
7	b0902	b1761	b3114	b3951	b3952	b4025	b4079				0.209	33.8881	33.8881
7	b1773	b2097	b2297	b2415	b2458	b2925	b3454				0.1923	33.8874	33.8874
7	b1033	b2297	b2407	b2415	b2458	b3919	b4384				0.1927	33.8812	33.8799
8	b0903	b0910	b1761	b2415	b2551	b3114	b3952	b4025			0.1624	34.5748	34.5748
8	b0903	b1761	b2276	b2415	b3114	b3919	b3951	b4025			0.1626	34.5696	34.5696
8	b0903	b1761	b2276	b2415	b3114	b3952	b4025	b4232			0.1634	34.5672	34.5672
8	b0902	b1761	b1817	b2276	b2417	b3114	b3951	b4025			0.165	34.5441	34.5441
8	b0903	b0910	b2029	b2415	b3114	b3951	b4025	b4232			0.1658	34.5318	34.5318
8	b0902	b2029	b2415	b3114	b3744	b3952	b4025	b4232			0.1713	34.4503	34.4503
8	b1761	b1817	b2029	b2297	b2417	b2458	b4025	b4232			0.1611	34.4154	34.4154
8	b0049	b1761	b2029	b2297	b2415	b2458	b4025	b4232			0.1611	34.4154	34.4154
8	b1761	b2276	b2297	b2415	b2458	b2551	b3919	b4267			0.1709	34.3914	34.3914
8	b0243	b0903	b2276	b2415	b3114	b3919	b3951	b4025			0.1804	34.3027	34.3027
9	b0902	b0910	b1761	b2415	b2500	b2551	b3114	b3951	b4025		0.1617	34.5855	34.5855
9	b0902	b1761	b2095	b2276	b2415	b3114	b3919	b3952	b4025		0.1626	34.5696	34.5696
9	b0903	b1091	b1761	b1817	b2417	b2551	b3114	b3952	b4025		0.1627	34.5695	34.5695
9	b0903	b1761	b1817	b2276	b2417	b3114	b3951	b4025	b4232		0.1634	34.5672	34.5672
9	b0902	b1761	b2276	b2415	b2987	b3114	b3493	b3952	b4025		0.1638	34.5618	34.5618
9	b0529	b1761	b2029	b2297	b2415	b2458	b2719	b4025	b4232		0.1591	34.5512	34.5512
9	b0902	b1602	b1761	b2276	b2415	b3093	b3114	b3952	b4025		0.165	34.5441	34.5441
10	b0903	b0910	b1761	b2029	b2276	b2415	b3114	b3951	b4025	b4232	0.1512	34.7495	34.7495
10	b0903	b1761	b2029	b2276	b2415	b2500	b3114	b3951	b4025	b4232	0.1554	34.6865	34.6865

## Sheet: OptORF (+Reg.)
Number	Gene Deletions										Growth	MaxProd	MinProd
2	b1849	b4025									0.1132	30.9656	30.9656
2	b1761	b4025									0.1118	30.9476	30.9476
2	b2500	b4025									0.1161	30.9156	30.9156
3	b1761	b1849	b4025								0.1048	31.0602	31.0602
3	b1849	b2276	b4025								0.1129	31.0351	31.0351
3	b1334	b1849	b4025								0.1136	31.0299	31.0299
3	b1849	b4025	b4401								0.1136	31.0299	31.0299
3	b1761	b2276	b4025								0.1115	31.0275	31.0275
3	b1761	b2500	b4025								0.1075	31.0246	31.0246
3	b1334	b1761	b4025								0.1123	31.0223	31.0223
3	b1761	b4025	b4401								0.1123	31.0223	31.0223
3	b2276	b2500	b4025								0.1158	30.9987	30.9987
3	b2500	b4025	b4401								0.1166	30.9931	30.9931
4	b1334	b1761	b1849	b4025							0.1053	31.1389	31.1389
4	b1761	b1849	b4025	b4401							0.1053	31.1389	31.1389
4	b1761	b1849	b2276	b4025							0.1045	31.1348	31.1348
4	b1761	b2276	b2500	b4025							0.1072	31.1012	31.1012
4	b1334	b1761	b2500	b4025							0.1078	31.0966	31.0966
4	b1761	b2500	b4025	b4401							0.1078	31.0966	31.0966
4	b0728	b1334	b1849	b4025							0.1079	31.0821	31.0821
4	b0728	b1849	b4025	b4401							0.1079	31.0821	31.0821
4	b0910	b1761	b1849	b4025							0.1045	31.0744	31.0744
4	b1091	b1761	b1849	b4025							0.1047	31.072	31.072
4	b0242	b1761	b1849	b4025							0.1048	31.0708	31.0708
4	b0171	b1761	b1849	b4025							0.1049	31.0689	31.0689
4	b1761	b1849	b4025	b4122							0.105	31.0684	31.0684
4	b0509	b1761	b1849	b4025							0.105	31.0684	31.0684
4	b1761	b1849	b4018	b4025							0.105	31.0684	31.0684
4	b0733	b1761	b1849	b4025							0.105	31.0684	31.0684
4	b0728	b1334	b1761	b4025							0.1066	31.0636	31.0636
4	b0728	b1761	b4025	b4401							0.1066	31.0636	31.0636
4	b0243	b1761	b1849	b4025							0.1046	31.0626	31.0626
4	b1198	b1761	b1849	b4025							0.1048	31.0602	31.0602
4	b0243	b1334	b1849	b4025							0.1134	31.0439	31.0439
4	b0529	b1334	b1761	b4025							0.111	31.0437	31.0437
4	b0529	b1761	b4025	b4401							0.111	31.0437	31.0437
4	b0171	b1334	b1849	b4025							0.1136	31.0419	31.0419
4	b1334	b1531	b1849	b4025							0.1137	31.0413	31.0413
4	b1334	b1849	b2781	b4025							0.1137	31.0413	31.0413
4	b1849	b4025	b4079	b4401							0.1137	31.0413	31.0413
5	b0903	b1334	b3114	b3438	b3919						0.2349	33.5019	33.5019
5	b0902	b1334	b3114	b3438	b3919						0.2349	33.5019	33.5019
5	b2297	b2458	b3438	b3919	b4401						0.2432	33.0982	32.8888
5	b1334	b2297	b2458	b3438	b3919						0.2432	33.0982	32.8888
5	b1334	b1849	b3115	b3438	b3919						0.2424	33.0602	32.651
5	b1849	b3115	b3438	b3919	b4401						0.2424	33.0602	32.651
5	b0903	b1334	b1602	b3114	b3236						0.2765	32.6468	32.6468
5	b0902	b1334	b1602	b3114	b3236						0.2765	32.6468	32.6468
5	b0903	b1334	b3114	b3438	b4025						0.2251	31.8843	31.8786
5	b0902	b1334	b3114	b3438	b4025						0.2251	31.8843	31.8786
5	b0902	b1334	b2415	b3114	b3236						0.3573	31.3735	31.3735
5	b0903	b1334	b2415	b3114	b3236						0.3573	31.3735	31.3735
5	b0728	b1334	b1761	b1849	b4025						0.1004	31.1723	31.1723
5	b0728	b1761	b1849	b4025	b4401						0.1004	31.1723	31.1723
5	b0910	b1334	b1761	b1849	b4025						0.1049	31.1446	31.1446
5	b0910	b1761	b1849	b4025	b4401						0.1049	31.1446	31.1446
5	b1091	b1334	b1761	b1849	b4025						0.105	31.1424	31.1424
5	b1091	b1761	b1849	b4025	b4401						0.105	31.1424	31.1424
5	b0242	b1334	b1761	b1849	b4025						0.1051	31.1412	31.1412
5	b0243	b1334	b1761	b1849	b4025						0.1051	31.1412	31.1412
5	b0171	b1334	b1761	b1849	b4025						0.1053	31.1394	31.1394
5	b0171	b1761	b1849	b4025	b4401						0.1053	31.1394	31.1394
5	b1198	b1334	b1761	b1849	b4025						0.1053	31.1389	31.1389
5	b1334	b1492	b1761	b1849	b4025						0.1053	31.1389	31.1389
5	b1334	b1761	b1849	b2731	b4025						0.1053	31.1389	31.1389
5	b1198	b1761	b1849	b4025	b4401						0.1053	31.1389	31.1389
5	b1334	b1761	b1849	b2498	b4025						0.1053	31.1389	31.1389
5	b1334	b1761	b1849	b2210	b4025						0.1053	31.1389	31.1389
5	b1334	b1761	b1849	b2276	b4025						0.1053	31.1389	31.1389
5	b1334	b1761	b1849	b2964	b4025						0.1053	31.1389	31.1389
5	b1761	b1849	b2731	b4025	b4401						0.1053	31.1389	31.1389
5	b0902	b1334	b1761	b3114	b3236						0.3731	31.1255	31.1255
5	b0903	b1334	b1761	b3114	b3236						0.3731	31.1255	31.1255
5	b0910	b1334	b1761	b2500	b4025						0.1073	31.1027	31.1027
5	b1198	b1334	b1761	b2500	b4025						0.1078	31.0966	31.0966
5	b1334	b1761	b1817	b2500	b4025						0.1078	31.0966	31.0966
5	b1334	b1761	b2066	b2500	b4025						0.1078	31.0966	31.0966
5	b1334	b1761	b2500	b2731	b4025						0.1078	31.0966	31.0966
5	b0171	b0728	b1849	b4025	b4401						0.1078	31.0827	31.0827
5	b0728	b1334	b1849	b3821	b4025						0.1079	31.0821	31.0821
5	b0728	b0910	b1334	b1761	b4025						0.1061	31.0698	31.0698
5	b0728	b0910	b1761	b4025	b4401						0.1061	31.0698	31.0698
5	b1334	b1723	b1849	b3916	b4025						0.1117	31.0647	31.0647
5	b1334	b1773	b1849	b2925	b4025						0.1117	31.0647	31.0647
5	b0171	b0728	b1761	b4025	b4401						0.1066	31.0642	31.0642
5	b0728	b1334	b1602	b1761	b4025						0.1066	31.0636	31.0636
6	b2297	b2415	b2458	b3438	b3919	b4401					0.1921	33.8918	33.8906
6	b1849	b2415	b3115	b3438	b3919	b4401					0.1921	33.8918	33.8906
6	b0903	b1334	b1761	b3114	b3438	b3919					0.214	33.8131	33.8131
6	b0902	b1334	b1761	b3114	b3438	b3919					0.214	33.8131	33.8131
6	b1334	b2297	b2415	b2458	b3438	b3919					0.1916	33.9251	33.7601
6	b1334	b1849	b2415	b3115	b3438	b3919					0.1911	33.8934	33.6103
6	b0903	b0910	b1334	b3114	b3438	b3919					0.2334	33.5235	33.5235
6	b0902	b0910	b1334	b3114	b3438	b3919					0.2334	33.5235	33.5235
6	b0902	b1334	b2500	b3114	b3438	b3919					0.2337	33.519	33.519
6	b0903	b1334	b2500	b3114	b3438	b3919					0.2337	33.519	33.519
6	b0902	b1091	b1334	b3114	b3438	b3919					0.234	33.515	33.515
6	b0903	b1091	b1334	b3114	b3438	b3919					0.234	33.515	33.515
6	b0243	b0902	b1334	b3114	b3438	b3919					0.2343	33.5104	33.5104
6	b0242	b0903	b1334	b3114	b3438	b3919					0.2343	33.5104	33.5104
6	b0242	b0902	b1334	b3114	b3438	b3919					0.2343	33.5104	33.5104
6	b0243	b0903	b1334	b3114	b3438	b3919					0.2343	33.5104	33.5104
6	b0171	b0903	b1334	b3114	b3438	b3919					0.2347	33.5039	33.5039
6	b0171	b0902	b1334	b3114	b3438	b3919					0.2347	33.5039	33.5039
6	b0902	b1334	b3114	b3438	b3919	b3927					0.2349	33.5039	33.5039
6	b0903	b1334	b3114	b3438	b3919	b3927					0.2349	33.5039	33.5039
6	b0902	b1334	b1849	b3114	b3438	b3919					0.2347	33.5027	33.5027
6	b0903	b1334	b1849	b3114	b3438	b3919					0.2347	33.5027	33.5027
6	b0903	b1334	b2297	b3114	b3438	b3919					0.2349	33.5019	33.5019
6	b0902	b1334	b3114	b3161	b3438	b3919					0.2349	33.5019	33.5019
6	b0902	b1334	b2498	b3114	b3438	b3919					0.2349	33.5019	33.5019
6	b0902	b1334	b2276	b3114	b3438	b3919					0.2349	33.5019	33.5019
6	b0902	b1334	b2029	b3114	b3438	b3919					0.2349	33.5019	33.5019
6	b0477	b0903	b1334	b3114	b3438	b3919					0.2349	33.5019	33.5019
6	b0903	b1334	b2980	b3114	b3438	b3919					0.2349	33.5019	33.5019
6	b0903	b1334	b2497	b3114	b3438	b3919					0.2349	33.5019	33.5019
6	b0903	b3114	b3438	b3919	b3952	b4401					0.2349	33.5019	33.5019
6	b0902	b1334	b2210	b3114	b3438	b3919					0.2349	33.5019	33.5019
6	b0112	b0902	b1334	b3114	b3438	b3919					0.2349	33.5019	33.5019
6	b0902	b3114	b3438	b3919	b3951	b4401					0.2349	33.5019	33.5019
6	b0903	b1334	b1817	b3114	b3438	b3919					0.2349	33.5019	33.5019
6	b0903	b1334	b2276	b3114	b3438	b3919					0.2349	33.5019	33.5019
6	b0903	b3114	b3438	b3919	b3951	b4401					0.2349	33.5019	33.5019
6	b0902	b1334	b3114	b3438	b3654	b3919					0.2349	33.5019	33.5019
6	b0903	b1334	b1602	b3114	b3438	b3919					0.2349	33.5019	33.5019
6	b0902	b1334	b3114	b3438	b3919	b4401					0.2349	33.5019	33.5019
6	b0902	b3114	b3438	b3919	b3952	b4401					0.2349	33.5019	33.5019
6	b0903	b1334	b2210	b3114	b3438	b3919					0.2349	33.5019	33.5019
6	b0903	b1334	b2978	b3114	b3438	b3919					0.2349	33.5019	33.5019
6	b0902	b1334	b2980	b3114	b3438	b3919					0.2349	33.5019	33.5019
6	b0903	b1334	b3114	b3438	b3919	b4139					0.2349	33.5019	33.5019
6	b0903	b1334	b3114	b3438	b3553	b3919					0.2349	33.5019	33.5019
7	b0902	b1334	b2276	b2415	b3114	b3438	b3919				0.1849	34.2454	34.2454
7	b0903	b1334	b2276	b2415	b3114	b3438	b3919				0.1849	34.2454	34.2454
7	b0902	b1334	b2415	b3114	b3236	b3438	b3919				0.1852	34.0838	34.0838
7	b0903	b1334	b2415	b3114	b3236	b3438	b3919				0.1852	34.0838	34.0838
7	b1334	b1761	b2297	b2415	b2458	b3438	b3919				0.1737	34.2133	34.0637
7	b1761	b2297	b2415	b2458	b3438	b3919	b4401				0.1737	34.2133	34.0637
7	b2297	b2415	b2458	b2551	b3438	b3919	b4401				0.187	33.9997	33.9984
7	b1334	b2297	b2415	b2458	b2551	b3438	b3919				0.187	33.9997	33.9984
7	b0529	b2297	b2415	b2458	b3438	b3919	b4401				0.1882	33.9799	33.9764
7	b0529	b1334	b2297	b2415	b2458	b3438	b3919				0.1882	33.9799	33.9764
7	b1334	b2297	b2415	b2458	b2500	b3438	b3919				0.191	33.9354	33.9288
7	b2297	b2415	b2458	b2500	b3438	b3919	b4401				0.191	33.9354	33.9288
7	b2297	b2415	b2458	b3438	b3919	b4383	b4401				0.1916	33.9251	33.9239
7	b1091	b2297	b2415	b2458	b3438	b3919	b4401				0.1913	33.9041	33.9029
7	b1773	b2297	b2415	b2458	b2925	b3438	b4401				0.1916	33.8985	33.8973
7	b1334	b1723	b2297	b2415	b2458	b3438	b3916				0.1916	33.8985	33.8973
7	b1723	b2297	b2415	b2458	b3438	b3916	b4401				0.1916	33.8985	33.8973
7	b1849	b2415	b3115	b3438	b3919	b4069	b4401				0.1921	33.8918	33.8906
7	b2297	b2415	b2458	b3212	b3438	b3919	b4401				0.1921	33.8918	33.8906
7	b1817	b1849	b2417	b3115	b3438	b3919	b4401				0.1921	33.8918	33.8906
7	b1817	b2297	b2417	b2458	b3438	b3919	b4401				0.1921	33.8918	33.8906
7	b2128	b2297	b2415	b2458	b3438	b3919	b4401				0.1921	33.8918	33.8906
7	b2066	b2297	b2415	b2458	b3438	b3919	b4401				0.1921	33.8918	33.8906
7	b2297	b2415	b2458	b3438	b3553	b3919	b4401				0.1921	33.8918	33.8906
7	b1602	b2297	b2415	b2458	b3438	b3919	b4401				0.1921	33.8918	33.8906
7	b0902	b0910	b1334	b1761	b3114	b3438	b3919				0.2128	33.831	33.831
7	b0903	b0910	b1334	b1761	b3114	b3438	b3919				0.2128	33.831	33.831
7	b0902	b1334	b1761	b2500	b3114	b3438	b3919				0.213	33.8273	33.8273
7	b0903	b1091	b1334	b1761	b3114	b3438	b3919				0.2132	33.8239	33.8239
7	b0242	b0903	b1334	b1761	b3114	b3438	b3919				0.2135	33.8202	33.8202
7	b1334	b2297	b2415	b2458	b3438	b3919	b4025				0.1896	33.8175	33.8175
7	b0902	b1334	b1761	b1849	b3114	b3438	b3919				0.2138	33.8135	33.8135
7	b0902	b1334	b1761	b3114	b3438	b3825	b3919				0.214	33.8131	33.8131
7	b0902	b1761	b3114	b3438	b3919	b3951	b4401				0.214	33.8131	33.8131
7	b0902	b1761	b3114	b3438	b3919	b3952	b4401				0.214	33.8131	33.8131
7	b0903	b1334	b1761	b3114	b3438	b3916	b3919				0.214	33.8131	33.8131
7	b0903	b1334	b1761	b2978	b3114	b3438	b3919				0.214	33.8131	33.8131
7	b0903	b1334	b1761	b3114	b3438	b3919	b4238				0.214	33.8131	33.8131
7	b0910	b2297	b2415	b2458	b3438	b3919	b4401				0.1904	33.9452	33.7813
7	b0910	b1334	b2297	b2415	b2458	b3438	b3919				0.1904	33.9452	33.7813
7	b2297	b2415	b2458	b3438	b3919	b4025	b4401				0.1894	33.8589	33.7753
7	b1091	b1334	b2297	b2415	b2458	b3438	b3919				0.1909	33.9373	33.7729
7	b1334	b1773	b2297	b2415	b2458	b2925	b3438				0.1912	33.9317	33.7671
7	b0171	b1334	b2297	b2415	b2458	b3438	b3919				0.1915	33.927	33.7621
7	b1033	b1334	b2297	b2415	b2458	b3438	b3919				0.1916	33.9251	33.7601
7	b1187	b2297	b2415	b2458	b3438	b3919	b4401				0.1916	33.9251	33.7601
7	b2297	b2415	b2458	b3438	b3654	b3919	b4401				0.1916	33.9251	33.7601
7	b1334	b2297	b2415	b2458	b3438	b3919	b4401				0.1916	33.9251	33.7601
7	b2297	b2415	b2458	b2980	b3438	b3919	b4401				0.1916	33.9251	33.7601
8	b0902	b1334	b1761	b2415	b3114	b3236	b3438	b4025			0.1559	34.3809	34.3809
8	b1761	b2297	b2415	b2458	b2551	b3438	b3919	b4401			0.1698	34.2746	34.2739
8	b1334	b1761	b2297	b2415	b2458	b2551	b3438	b3919			0.1698	34.2746	34.2739
8	b0529	b1761	b2297	b2415	b2458	b3438	b3919	b4401			0.1709	34.2583	34.2554
8	b0529	b1334	b1761	b2297	b2415	b2458	b3438	b3919			0.1709	34.2583	34.2554
8	b0910	b1334	b1761	b2297	b2415	b2458	b3438	b3919			0.1726	34.2298	34.2268
8	b0910	b1761	b2297	b2415	b2458	b3438	b3919	b4401			0.1726	34.2298	34.2268
8	b0733	b1334	b1761	b2297	b2415	b2458	b3438	b3919			0.1737	34.2133	34.2103
8	b0564	b1761	b2297	b2415	b2458	b3438	b3919	b4401			0.1737	34.2133	34.2103
8	b0825	b0902	b1334	b1676	b1854	b3114	b3236	b3946			0.1356	34.7808	33.9451
9	b0825	b0902	b1334	b1676	b1854	b2276	b3114	b3236	b3946		0.1366	34.8509	34.8509
9	b0825	b0903	b1334	b1676	b1854	b2276	b3114	b3236	b3946		0.1366	34.8509	34.8509
9	b0477	b0825	b0902	b1334	b1676	b1854	b3114	b3236	b3946		0.1374	34.837	34.837
9	b0825	b0902	b0910	b1334	b1676	b1854	b3114	b3236	b3946		0.137	34.6292	34.6292
9	b1091	b1761	b2297	b2415	b2458	b2551	b3438	b3919	b4401		0.1693	34.2842	34.2834
9	b1761	b1773	b2297	b2415	b2458	b2551	b2925	b3438	b4401		0.1695	34.2798	34.2791
9	b1761	b1773	b2297	b2415	b2458	b2500	b2925	b3438	b4401		0.1728	34.2271	34.2211
10	b0825	b0902	b1334	b1676	b1854	b2276	b2500	b3114	b3236	b3946	0.1358	34.8621	34.8621
10	b0825	b0902	b1334	b1676	b1850	b1854	b3114	b3236	b3946	b4241	0.138	34.6132	34.6132
