# Supplementary material for: OptORF: Optimal metabolic and regulatory perturbations for metabolic engineering of microbial strains
Source: BMC Syst Biol. 2010 Apr 28;4:53. doi: 10.1186/1752-0509-4-53 (PMC2887412; doi:10.1186/1752-0509-4-53)
Supplement: Additional file 3 — List of strain designs for higher alcohol production. This spreadsheet contains the list of strain designs for 1-propanol, isobutanol, 2-methyl-1-butanol, 3-methyl-1-butanol, and 2-phenylethanol. [file 1752-0509-4-53-S3.XLS]

## Sheet: Higher alcohols
1-propanol
	Knockout	Genes												OverExpress	Genes						Growth	MaxProd	MinProd	Thr. Max	Yield
	1	b4025						pgi						0							0.1448	3.7491	3.7475	11.2706	0.332644
	2	b1849	b4025					purT	pgi					1	b3236			mdh			0.138	4.1357	4.1357	11.2706	0.366946
	2	b2500	b4025					purN	pgi					1	b3744			asnA			0.1406	4.0066	4.0051	11.2706	0.355491
	3	b1334	b1849	b4025				fnr	purT	pgi				1	b3744			asnA			0.1384	4.1401	4.1401	11.2706	0.367336
	5	b0728	b1334	b1849	b3115	b4025		sucC	fnr	purT	tdcD	pgi		0							0.1303	4.3483	4.3483	11.2706	0.385809
isobutanol
	Knockout	Genes												OverExpress	Genes						Growth	MaxProd	MinProd	Thr. Max
	2	b1241	b1761					adhE	gdhA					0							0.223	16.5523	16.547	18.5	0.894719
	3	b1241	b3438	b4025				adhE	gntR	pgi				0							0.1281	17.3447	17.3447	18.5	0.937551
	2	b1241	b4025					adhE	pgi					2	b1851	b4232		edd	fbp		0.1282	17.4496	17.4496	18.5	0.943222
	3	b1241	b1603	b2276				adhE	pntA	nuoN				2	b1851	b4232		edd	fbp		0.11	17.5984	17.5981	18.5	0.951265
	3	b1241	b1603	b1761				adhE	pntA	gdhA				2	b1851	b4232		edd	fbp		0.1018	17.6649	17.6648	18.5	0.954859
2-methyl-1-butanol
	Knockout	Genes												OverExpress							Growth	MaxProd	MinProd	Thr. Max
	4	b0902	b1334	b3114	b3731			pflA	fnr	tdcE	atpC			0							0.3723	0.5114	0	9.1238	0.0560512
	5	b0729	b0902	b1334	b3114	b3734		sucD	pflA	fnr	tdcE	atpA		0							0.3609	0.7962	0	9.1238	0.0872663
	5	b0728	b0902	b1334	b3114	b3735		sucC	pflA	fnr	tdcE	atpH		0							0.3609	0.7962	0	9.1238	0.0872663
	5	b0728	b0903	b1334	b3114	b3732		sucC	pflB	fnr	tdcE	atpD		0							0.3609	0.7962	0	9.1238	0.0872663
3-methyl-1-butanol
	Knockout	Genes												OverExpress							Growth	MaxProd	MinProd	Thr. Max
	4	b2297	b2458	b3738	b4401			pta	eutD	atpB	arcA			1	b3708			tnaA			0.395	1.4706	0	10.4047	0.14134
	5	b1334	b1761	b2297	b2458	b3733		fnr	gdhA	pta	eutD	atpG		0							0.3548	1.7868	0	10.4047	0.17173
	5	b1334	b1849	b3115	b3731	b3919		fnr	purT	tdcD	atpC	tpiA		1	b1851			edd			0.1503	5.1413	0	10.4047	0.494132
	5	b1334	b2297	b2458	b3731	b3919		fnr	pta	eutD	atpC	tpiA		1	b1851			edd			0.1488	5.2114	0	10.4047	0.50087
	5	b2297	b2458	b3731	b3919	b4401		pta	eutD	atpC	tpiA	arcA		2	b1851	b3708		edd	tnaA		0.1489	5.2121	0	10.4047	0.500937
2-phenylethanol
	Knockout	Genes												OverExpress							Growth	MaxProd	MinProd	Thr. Max
	3	b0008	b2029	b2464				talB	gnd	talA				0							0.4445	0.2792	0.2792	6.0505	0.0461449
	4	b0008	b0840	b1852	b2464			talB	deoR	zwf	talA			1	b3744			asnA			0.4455	0.2799	0.2799	6.0505	0.0462606
	3	b0008	b1852	b2464				talB	zwf	talA				1	b3236			mdh			0.4462	0.2803	0.2803	6.0505	0.0463267
	4	b0008	b1334	b2029	b2464			talB	fnr	gnd	talA			0							0.4464	0.2804	0.2804	6.0505	0.0463433
	5	b0008	b0337	b0910	b1852	b2464		talB	codA	cmk	zwf	talA		0							0.4295	0.347	0.347	6.0505	0.0573506
